# Supplementary material for: The representation of time windows in primate auditory cortex
Source: Cereb Cortex. 2021 Dec 7;32(16):3568–80. doi: 10.1093/cercor/bhab434 (PMC9376871; doi:10.1093/cercor/bhab434)
Supplement: supplementary_file_3_bhab434 [file supplementary_file_3_bhab434.zip]

Archive with 1 entries (1 files):
- supplementary_file_3_bhab434.wav
